# Supplementary material for: A new species of Pseudomegischus van Achterberg from China, with a key to the species (Hymenoptera, Stephanidae)
Source: Zookeys. 2015 Nov 18;(537):103–10. doi: 10.3897/zookeys.537.6592 (PMC4714050; doi:10.3897/zookeys.537.6592)
Supplement: XML Treatment for Pseudomegischus [file zookeys.537.6592-treatment1.xml]

<!DOCTYPE tp:taxon-treatment
  PUBLIC "-//TaxonX//DTD Taxonomic Treatment Publishing DTD v0 20100105//EN" "tax-treatment-NSO.dtd">
<tp:taxon-treatment xmlns:tp="http://www.plazi.org/taxpub"><tp:treatment-meta><kwd-group><label>Taxon classification</label><kwd><named-content content-type="kingdom">Animalia</named-content></kwd><kwd><named-content content-type="order">Hymenoptera</named-content></kwd><kwd><named-content content-type="family">Stephanidae</named-content></kwd></kwd-group><mixed-citation publication-type="journal"><person-group><name><surname>Tan</surname><given-names>Jiang-Li</given-names></name><name><surname>Fan</surname><given-names>Xu-Lei</given-names></name><name><surname>van Achterberg</surname><given-names>Cornelis</given-names></name><name><surname>Li</surname><given-names>Tao</given-names></name></person-group><article-title>A new species of <italic><tp:taxon-name><tp:taxon-name-part taxon-name-part-type="genus">Pseudomegischus</tp:taxon-name-part></tp:taxon-name></italic> van Achterberg from China, with a key to the species (<tp:taxon-name><tp:taxon-name-part taxon-name-part-type="order">Hymenoptera</tp:taxon-name-part></tp:taxon-name>, <tp:taxon-name><tp:taxon-name-part taxon-name-part-type="family">Stephanidae</tp:taxon-name-part></tp:taxon-name>)</article-title><source>Zookeys</source><day>18</day><month>11</month><year>2015</year><volume>2015</volume><issue>537</issue><fpage>103</fpage><lpage>110</lpage><pub-id pub-id-type="doi">10.3897/zookeys.537.6592</pub-id></mixed-citation></tp:treatment-meta><tp:nomenclature><tp:taxon-name>
                        <tp:taxon-name-part taxon-name-part-type="genus">Pseudomegischus</tp:taxon-name-part>
                    </tp:taxon-name><tp:taxon-authority>van Achterberg, 2002</tp:taxon-authority><xref ref-type="fig" rid="F1">Figs 1–3</xref><xref ref-type="fig" rid="F2">, 4–13</xref><tp:nomenclature-citation-list><tp:nomenclature-citation><tp:taxon-name><tp:taxon-name-part taxon-name-part-type="genus">Pseudomegischus</tp:taxon-name-part></tp:taxon-name><comment> van Achterberg, 2002: 169; <xref ref-type="bibr" rid="B3">Aguiar 2004</xref>: 73–74 (list of literature); <xref ref-type="bibr" rid="B6">Hong et al. 2011</xref>: 7. Type species (by original designation): <italic><tp:taxon-name><tp:taxon-name-part taxon-name-part-type="genus">Stephanus</tp:taxon-name-part> <tp:taxon-name-part taxon-name-part-type="species">sulcifrons</tp:taxon-name-part></tp:taxon-name></italic> Schletterer, 1889.</comment></tp:nomenclature-citation></tp:nomenclature-citation-list></tp:nomenclature><tp:treatment-sec sec-type="Diagnosis"><title>Diagnosis.</title><p>Temple with pale yellowish streak (Fig. <xref ref-type="fig" rid="F2">5</xref>); vertex anteriorly and stemmaticum (= ocellar area) with shallow median groove (Figs <xref ref-type="fig" rid="F2">10–11</xref>); pronotum with weak or strong transverse protuberance (Fig. <xref ref-type="fig" rid="F1">3</xref>); neck with two strong converging carinae laterally and antero-medially with triangular protuberance (Fig. <xref ref-type="fig" rid="F2">6</xref>); vein 1-M of fore wing 3.1–4.8 × vein 1-SR; vein 1-SR of fore wing straight (Fig. <xref ref-type="fig" rid="F2">4</xref>); hind tibia with small round pit at top of depression; outer side of hind tibia with oblique striae or carinae (Fig. <xref ref-type="fig" rid="F2">7</xref>); hind femur with two large teeth (Fig. <xref ref-type="fig" rid="F2">7</xref>); pygidial process in both sexes present (Fig. <xref ref-type="fig" rid="F2">13</xref>); ovipositor sheath without ivory subapical band (Fig. <xref ref-type="fig" rid="F1">1</xref>).</p><fig id="F1" position="float" orientation="portrait"><label>Figures 1–3.</label><caption><p><italic><tp:taxon-name><tp:taxon-name-part taxon-name-part-type="genus">Pseudomegischus</tp:taxon-name-part> <tp:taxon-name-part taxon-name-part-type="species">notiochinensis</tp:taxon-name-part></tp:taxon-name></italic> Tan &amp; van Achterberg, sp. n. <bold>1</bold> holotype, female, habitus lateral <bold>2</bold> paratype, male, habitus lateral <bold>3</bold> first metasomal tergite (T1) of male dorsal.</p></caption><graphic xmlns:xlink="http://www.w3.org/1999/xlink" xlink:href="zookeys-537-103-g001.jpg" position="float" orientation="portrait" xlink:type="simple" id="oo_65464.jpg"/></fig><fig id="F2" position="float" orientation="portrait"><label>Figures 4–13.</label><caption><p><italic><tp:taxon-name><tp:taxon-name-part taxon-name-part-type="genus">Pseudomegischus</tp:taxon-name-part> <tp:taxon-name-part taxon-name-part-type="species">notiochinensis</tp:taxon-name-part></tp:taxon-name></italic> Tan &amp; van Achterberg, sp. n., female, holotype. <bold>4</bold> wings <bold>5</bold> mesosoma lateral <bold>6</bold> mesosoma dorsal <bold>7</bold> hind leg lateral <bold>8</bold> hind coxa dorsal <bold>9</bold> hind tibia inner side <bold>10</bold> head dorsal <bold>11</bold> head anterior <bold>12</bold> first metasomal tergite dorsal <bold>13</bold> apical metasomal segments, showing pygidial process.</p></caption><graphic xmlns:xlink="http://www.w3.org/1999/xlink" xlink:href="zookeys-537-103-g002.jpg" position="float" orientation="portrait" xlink:type="simple" id="oo_65465.jpg"/></fig></tp:treatment-sec><tp:treatment-sec sec-type="Distribution"><title>Distribution.</title><p>Indo-Australian.</p></tp:treatment-sec><tp:treatment-sec sec-type="Biology"><title>Biology.</title><p>Presumably ectoparasitoid of <tp:taxon-name><tp:taxon-name-part taxon-name-part-type="family">Cerambycidae</tp:taxon-name-part></tp:taxon-name> and/or <tp:taxon-name><tp:taxon-name-part taxon-name-part-type="family">Siricidae</tp:taxon-name-part></tp:taxon-name>.</p></tp:treatment-sec><tp:treatment-sec sec-type="Key to species of the genus Pseudomegischus"><title>Key to species of the genus <italic><tp:taxon-name><tp:taxon-name-part taxon-name-part-type="genus">Pseudomegischus</tp:taxon-name-part></tp:taxon-name></italic></title><table-wrap content-type="key" position="anchor" orientation="portrait"><table id="TID0E4EAC" rules="all"><tbody><tr><td rowspan="1" colspan="1">1</td><td rowspan="1" colspan="1">Hind basitarsus ivory or pale yellowish or light brown, distinctly contrasting with dark brown middle of hind tibia (fig. 603 in <xref ref-type="bibr" rid="B1">van Achterberg 2002</xref>); hind tibia with some fine oblique striae dorsally</td><td rowspan="1" colspan="1"><bold>2</bold></td></tr><tr><td rowspan="1" colspan="1">–</td><td rowspan="1" colspan="1">Hind basitarsus yellowish-brown to dark reddish-brown, less contrasting with blackish middle of hind tibia (Fig. <xref ref-type="fig" rid="F2">7</xref>; figs 255, 265 in <xref ref-type="bibr" rid="B1">van Achterberg 2002</xref>); hind tibia mainly smooth, at most with some obsolescent striae dorsally (Fig. <xref ref-type="fig" rid="F2">9</xref>)</td><td rowspan="1" colspan="1"><bold>3</bold></td></tr><tr><td rowspan="1" colspan="1">2</td><td rowspan="1" colspan="1">First submarginal cell of fore wing ends near level of apex of pterostigma; head infuscate dorsally; pale yellowish streak behind eye distinct (fig. 607 in <xref ref-type="bibr" rid="B1">van Achterberg 2002</xref>); vein 2-SR of fore wing about 1.2 × as long as vein r; median carina of neck distinct (fig. 609 l.c.); mesopleuron only antero-medially coarsely reticulate, remainder largely smooth; Philippines</td><td rowspan="1" colspan="1"><bold><italic><tp:taxon-name><tp:taxon-name-part taxon-name-part-type="genus">Pseudomegischus</tp:taxon-name-part> <tp:taxon-name-part taxon-name-part-type="species">rugipleurae</tp:taxon-name-part></tp:taxon-name></italic> (Elliott, 1928)</bold></td></tr><tr><td rowspan="1" colspan="1">–</td><td rowspan="1" colspan="1">First submarginal cell of fore wing ends distinctly beyond level of apex of pterostigma (fig. 604 in <xref ref-type="bibr" rid="B1">van Achterberg 2002</xref>); head dark yellowish-brown dorsally; pale yellowish streak behind eye indistinct (fig. 600 l.c.); vein 2-SR of fore wing about 1.4 × as long as vein r (fig. 604 l.c.); median carina of neck largely absent (fig. 601 l.c.); mesopleuron medially coarsely remotely punctate; Indonesia (Mysol)</td><td rowspan="1" colspan="1"><bold><italic><tp:taxon-name><tp:taxon-name-part taxon-name-part-type="genus">Pseudomegischus</tp:taxon-name-part> <tp:taxon-name-part taxon-name-part-type="species">insidiator</tp:taxon-name-part></tp:taxon-name></italic> (Smith, 1863)</bold></td></tr><tr><td rowspan="1" colspan="1">3</td><td rowspan="1" colspan="1">Vein 1-M of fore wing 4.8–5.4 × as long as vein 1-SR (fig. 261 in <xref ref-type="bibr" rid="B1">van Achterberg 2002</xref>); hind femur with distinct third medium-sized tooth behind large apical tooth (fig. 265 l.c.); hind basitarsus more or less infuscate dark reddish-brown, dark brown or largely blackish-brown, not distinctly contrasting with blackish hind tibia (fig. 265 l.c.); pale streak of temple rather differentiated (fig. 261 l.c.); length of ovipositor sheath about 2.1 × fore wing; Philippines, Malaysia (Sabah)</td><td rowspan="1" colspan="1"><bold><italic><tp:taxon-name><tp:taxon-name-part taxon-name-part-type="genus">Pseudomegischus</tp:taxon-name-part> <tp:taxon-name-part taxon-name-part-type="species">sulcifrons</tp:taxon-name-part></tp:taxon-name></italic> (Schletterer, 1889)</bold></td></tr><tr><td rowspan="1" colspan="1">–</td><td rowspan="1" colspan="1">Vein 1-M of fore wing about 3 × as long as vein 1-SR (Fig. <xref ref-type="fig" rid="F2">4</xref>; fig. 257 in <xref ref-type="bibr" rid="B1">van Achterberg 2002</xref>); hind femur without distinct third medium-sized tooth behind large apical tooth, at most with undefined protuberance (Fig. <xref ref-type="fig" rid="F2">7</xref>; fig. 254 l.c.); hind basitarsus orange-brown, rather contrasting with blackish hind tibia (fig. 254 l.c., but less so in <italic><tp:taxon-name><tp:taxon-name-part taxon-name-part-type="genus">Pseudomegischus</tp:taxon-name-part> <tp:taxon-name-part taxon-name-part-type="species">notiochinensis</tp:taxon-name-part></tp:taxon-name></italic> (Fig. <xref ref-type="fig" rid="F2">7</xref>) or basitarsus and tibia similarly coloured); pale streak of temple not well differentiated (fig. 252 l.c., but distinct in <italic><tp:taxon-name><tp:taxon-name-part taxon-name-part-type="genus">Pseudomegischus</tp:taxon-name-part> <tp:taxon-name-part taxon-name-part-type="species">notiochinensis</tp:taxon-name-part></tp:taxon-name></italic>; Fig. <xref ref-type="fig" rid="F2">5</xref>); length of ovipositor sheath about 2.3 × fore wing</td><td rowspan="1" colspan="1"><bold>4</bold></td></tr><tr><td rowspan="1" colspan="1">4</td><td rowspan="1" colspan="1">Head pale yellowish brown and without distinctly differentiated ivory streak of temple but dorsally and anteriorly darkened (figs 252–253 in <xref ref-type="bibr" rid="B1">van Achterberg 2002</xref>); propodeum medio-dorsally coarsely rugose (fig. 256 l.c.); fore wing membrane evenly brownish, but becoming paler apically (fig. 257 l.c.); mesopleuron coarsely punctate, with interspaces at most as wide as punctures; hind femur moderately widened medially in lateral view (fig. 254 l.c.); Indonesia (Sulawesi)</td><td rowspan="1" colspan="1"><bold><italic><tp:taxon-name><tp:taxon-name-part taxon-name-part-type="genus">Pseudomegischus</tp:taxon-name-part> <tp:taxon-name-part taxon-name-part-type="species">celebensis</tp:taxon-name-part></tp:taxon-name></italic> van Achterberg, 2002</bold></td></tr><tr><td rowspan="1" colspan="1">–</td><td rowspan="1" colspan="1">Head dark brown except for distinct ivory streak of temple (Fig. <xref ref-type="fig" rid="F2">10</xref>); propodeum medio-dorsally regularly scrobiculate (Fig. <xref ref-type="fig" rid="F2">6</xref>); fore wing membrane largely subhyaline or slightly brownish (Fig. <xref ref-type="fig" rid="F2">4</xref>); mesopleuron moderately punctate, with smooth interspaces much wider than punctures (Fig. <xref ref-type="fig" rid="F2">5</xref>); hind femur strongly widened medially in lateral view (Fig. <xref ref-type="fig" rid="F2">7</xref>); China (Jiangxi)</td><td rowspan="1" colspan="1"><bold><italic><tp:taxon-name><tp:taxon-name-part taxon-name-part-type="genus">Pseudomegischus</tp:taxon-name-part> <tp:taxon-name-part taxon-name-part-type="species">notiochinensis</tp:taxon-name-part></tp:taxon-name></italic> sp. n.</bold></td></tr></tbody></table></table-wrap></tp:treatment-sec><ref-list><ref id="B3"><mixed-citation xmlns:xlink="http://www.w3.org/1999/xlink" xlink:type="simple"><person-group><name name-style="western"><surname>Aguiar</surname><given-names>AP</given-names></name></person-group> (<year>2004</year>) <article-title>World catalog of the <tp:taxon-name><tp:taxon-name-part taxon-name-part-type="family">Stephanidae</tp:taxon-name-part></tp:taxon-name> (<tp:taxon-name><tp:taxon-name-part taxon-name-part-type="order">Hymenoptera</tp:taxon-name-part></tp:taxon-name>: <tp:taxon-name><tp:taxon-name-part taxon-name-part-type="superfamily">Stephanoidea</tp:taxon-name-part></tp:taxon-name>).</article-title> <source>Zootaxa</source> <volume>753</volume>: <fpage>1</fpage>–<lpage>120</lpage>. </mixed-citation></ref><ref id="B6"><mixed-citation xmlns:xlink="http://www.w3.org/1999/xlink" xlink:type="simple"><person-group><name name-style="western"><surname>Hong</surname><given-names>CD</given-names></name><name name-style="western"><surname>Achterberg</surname><given-names>C van</given-names></name><name name-style="western"><surname>Xu</surname><given-names>ZF</given-names></name></person-group> (<year>2011</year>) <article-title>A revision of the Chinese <tp:taxon-name><tp:taxon-name-part taxon-name-part-type="family">Stephanidae</tp:taxon-name-part></tp:taxon-name> (<tp:taxon-name><tp:taxon-name-part taxon-name-part-type="order">Hymenoptera</tp:taxon-name-part></tp:taxon-name>, <tp:taxon-name><tp:taxon-name-part taxon-name-part-type="superfamily">Stephanoidea</tp:taxon-name-part></tp:taxon-name>).</article-title> <source>ZooKeys</source> <volume>110</volume>: <fpage>1</fpage>–<lpage>108</lpage>. doi: <ext-link xlink:type="simple" ext-link-type="doi" xlink:href="10.3897/zookeys.110.918">10.3897/zookeys.110.918</ext-link> </mixed-citation></ref><ref id="B1"><mixed-citation xmlns:xlink="http://www.w3.org/1999/xlink" xlink:type="simple"><person-group><name name-style="western"><surname>Achterberg</surname><given-names>C van</given-names></name></person-group> (<year>2002</year>) <article-title>A revision of the Old World species of <italic><tp:taxon-name><tp:taxon-name-part taxon-name-part-type="genus">Megischus</tp:taxon-name-part></tp:taxon-name></italic> Brullé, <italic><tp:taxon-name><tp:taxon-name-part taxon-name-part-type="genus">Stephanus</tp:taxon-name-part></tp:taxon-name></italic> Jurine and <italic><tp:taxon-name><tp:taxon-name-part taxon-name-part-type="genus">Pseudomegischus</tp:taxon-name-part></tp:taxon-name></italic> gen. nov., with a key to the genera of the family <tp:taxon-name><tp:taxon-name-part taxon-name-part-type="family">Stephanidae</tp:taxon-name-part></tp:taxon-name> (<tp:taxon-name><tp:taxon-name-part taxon-name-part-type="order">Hymenoptera</tp:taxon-name-part></tp:taxon-name>: <tp:taxon-name><tp:taxon-name-part taxon-name-part-type="superfamily">Stephanoidea</tp:taxon-name-part></tp:taxon-name>).</article-title> <source>Zoologische Verhandelingen Leiden</source> <volume>339</volume>: <fpage>1</fpage>–<lpage>206</lpage>. </mixed-citation></ref></ref-list></tp:taxon-treatment>
