# Supplementary material for: A new species of Pseudomegischus van Achterberg from China, with a key to the species (Hymenoptera, Stephanidae)
Source: Zookeys. 2015 Nov 18;(537):103–10. doi: 10.3897/zookeys.537.6592 (PMC4714050; doi:10.3897/zookeys.537.6592)
Supplement: XML Treatment for Pseudomegischus notiochinensis [file zookeys.537.6592-treatment2.xml]

<!DOCTYPE tp:taxon-treatment
  PUBLIC "-//TaxonX//DTD Taxonomic Treatment Publishing DTD v0 20100105//EN" "tax-treatment-NSO.dtd">
<tp:taxon-treatment xmlns:tp="http://www.plazi.org/taxpub"><tp:treatment-meta><kwd-group><label>Taxon classification</label><kwd><named-content content-type="kingdom">Animalia</named-content></kwd><kwd><named-content content-type="order">Hymenoptera</named-content></kwd><kwd><named-content content-type="family">Stephanidae</named-content></kwd></kwd-group><mixed-citation publication-type="journal"><person-group><name><surname>Tan</surname><given-names>Jiang-Li</given-names></name><name><surname>Fan</surname><given-names>Xu-Lei</given-names></name><name><surname>van Achterberg</surname><given-names>Cornelis</given-names></name><name><surname>Li</surname><given-names>Tao</given-names></name></person-group><article-title>A new species of <italic><tp:taxon-name><tp:taxon-name-part taxon-name-part-type="genus">Pseudomegischus</tp:taxon-name-part></tp:taxon-name></italic> van Achterberg from China, with a key to the species (<tp:taxon-name><tp:taxon-name-part taxon-name-part-type="order">Hymenoptera</tp:taxon-name-part></tp:taxon-name>, <tp:taxon-name><tp:taxon-name-part taxon-name-part-type="family">Stephanidae</tp:taxon-name-part></tp:taxon-name>)</article-title><source>Zookeys</source><day>18</day><month>11</month><year>2015</year><volume>2015</volume><issue>537</issue><fpage>103</fpage><lpage>110</lpage><pub-id pub-id-type="doi">10.3897/zookeys.537.6592</pub-id></mixed-citation></tp:treatment-meta><tp:nomenclature><tp:taxon-name>
                        <tp:taxon-name-part taxon-name-part-type="genus">Pseudomegischus</tp:taxon-name-part>
                        <tp:taxon-name-part taxon-name-part-type="species">notiochinensis</tp:taxon-name-part>
                        <object-id xmlns:xlink="http://www.w3.org/1999/xlink" content-type="zoobank" xlink:type="simple">http://zoobank.org/E51424F8-202F-49B6-B4EC-C8659C8E3AF8</object-id>
                    </tp:taxon-name><tp:taxon-authority>Tan &amp; van Achterberg</tp:taxon-authority><tp:taxon-status xmlns:xlink="http://www.w3.org/1999/xlink" xlink:type="simple">sp. n.</tp:taxon-status><xref ref-type="fig" rid="F1">Figures 1–3</xref><xref ref-type="fig" rid="F2">, 4–13</xref><!--PageBreak--><!--PageBreak--></tp:nomenclature><tp:treatment-sec sec-type="type material"><title>Type material.</title><p>Holotype, ♀ (<abbrev xmlns:xlink="http://www.w3.org/1999/xlink" content-type="institution" xlink:title="General Station of Forest Pest Management, Shenyang" xlink:type="simple">GSFPM</abbrev>): “<bold>China</bold>: Jiangxi, Quannan, 8.v.2009, Shichang Li, [reared from branches of] <italic><tp:taxon-name><tp:taxon-name-part taxon-name-part-type="genus">Castanopsis</tp:taxon-name-part> <tp:taxon-name-part taxon-name-part-type="species">kawakamii</tp:taxon-name-part></tp:taxon-name></italic> Hay.”. Paratypes: 3♀8♂ (<abbrev xmlns:xlink="http://www.w3.org/1999/xlink" content-type="institution" xlink:title="Northwest University, Xi’an" xlink:type="simple">NWUX</abbrev>, <named-content xmlns:xlink="http://www.w3.org/1999/xlink" content-type="dwc:institutional_code" xlink:type="simple">RMNH</named-content>, <abbrev xmlns:xlink="http://www.w3.org/1999/xlink" content-type="institution" xlink:title="General Station of Forest Pest Management, Shenyang" xlink:type="simple">GSFPM</abbrev>): same data except collecting date 4, 10, 12 or 18.v.2009, and from <italic><tp:taxon-name><tp:taxon-name-part taxon-name-part-type="genus">Castanopsis</tp:taxon-name-part> <tp:taxon-name-part taxon-name-part-type="species">kawakamii</tp:taxon-name-part></tp:taxon-name></italic> Hay. or <italic><tp:taxon-name><tp:taxon-name-part taxon-name-part-type="genus">Castanopsis</tp:taxon-name-part> <tp:taxon-name-part taxon-name-part-type="species">faberi</tp:taxon-name-part></tp:taxon-name></italic> Hance.</p></tp:treatment-sec><tp:treatment-sec sec-type="Diagnosis"><title>Diagnosis.</title><p>Head in dorsal view parallel-sided behind eyes (Fig. <xref ref-type="fig" rid="F2">10</xref>); posterior half of pronotum comparatively low and dorso-posteriorly finely transversely rugose (Fig. <xref ref-type="fig" rid="F2">6</xref>); first subdiscal cell of fore wing comparatively robust and 2.5–2.9 × longer than wide (Fig. <xref ref-type="fig" rid="F2">4</xref>); hind coxa with strong and sparse rugae, and without dorsal tooth (Fig. <xref ref-type="fig" rid="F2">8</xref>); first-third metasomal tergites black or dark brown (Fig. <xref ref-type="fig" rid="F1">1</xref>); first metasomal segment narrow in lateral view (Figs <xref ref-type="fig" rid="F1">1</xref>, <xref ref-type="fig" rid="F1">2</xref>); first tergite 6.0–7.6 × (♀♂) as long as its maximum width and irregularly coarsely transversely rugose (Figs <xref ref-type="fig" rid="F1">3</xref>, <xref ref-type="fig" rid="F2">12</xref>).</p><p>The new species runs to <italic><tp:taxon-name><tp:taxon-name-part taxon-name-part-type="genus">Pseudomegischus</tp:taxon-name-part> <tp:taxon-name-part taxon-name-part-type="species">celebensis</tp:taxon-name-part></tp:taxon-name></italic> van Achterberg in the key in <xref ref-type="bibr" rid="B1">van Achterberg (2002)</xref>, but differs by having the head mainly dark brown (much paler in <italic><tp:taxon-name><tp:taxon-name-part taxon-name-part-type="genus">Pseudomegischus</tp:taxon-name-part> <tp:taxon-name-part taxon-name-part-type="species">celebensis</tp:taxon-name-part></tp:taxon-name></italic>), the propodeum regularly scrobiculate (partly rugose), the mesopleuron with large smooth interspaces between medium-sized to small punctures (with larger punctures and narrower interspaces) and the ivory streak of the temple distinct (obsolescent).</p></tp:treatment-sec><tp:treatment-sec sec-type="Description"><title>Description.</title><p>Holotype, female, length of body 16.7 mm, and of fore wing 8.9 mm.</p><p><italic>Head</italic>. Antenna with 39 segments; frons coarsely obliquely rugose; three anterior coronal teeth large and acute, both posterior ones arcuate and lamelliform, with two small lobe-shaped carinae on each side in front of both posterior ocelli; behind level of coronal area having four curved, progressively smaller carinae followed by rugose area, rugae rather coarse, posteriorly narrowly reaching occipital carina and widely smooth laterally; temple non-angulate (Fig. <xref ref-type="fig" rid="F2">10</xref>), punctulate but largely smooth and shiny.</p><p><italic>Mesosoma</italic>. Neck short and robust, transversely rugose, neck at much lower level than middle part of pronotum (Figs <xref ref-type="fig" rid="F2">5</xref>, <xref ref-type="fig" rid="F2">6</xref>); middle part of pronotum largely smooth and without a distinct carina posteriorly; propleuron with sparse large punctures, shiny and rather densely setose; mesonotum irregularly foveolate and area between smooth; <!--PageBreak-->notauli and median groove distinct; scutellum with some coarse punctures medially, foveolate laterally; axillae coarsely punctate; mesopleuron distinctly convex, convex part foveolate-punctate and covered with long whitish setae, medially convex part of metapleuron rugose and with long whitish setae, anteriorly crenulate and intermediate area smooth; propodeum densely irregularly rugose (Fig. <xref ref-type="fig" rid="F2">6</xref>).</p><p><italic>Wings</italic>. Fore wing (Fig. <xref ref-type="fig" rid="F2">4</xref>): vein 1-M 3.0 × as long as vein 1-SR and curved; vein r ends slightly before level of apex of pterostigma; first subdiscal cell robust, 2.9 × as long as its maximum width, vein cu-a entirely pigmented.</p><!--PageBreak--><!--PageBreak--><p><italic>Legs</italic>. Hind coxa robust, without tubercle dorsally and with strong and sparse rugae (Figs <xref ref-type="fig" rid="F2">7</xref>, <xref ref-type="fig" rid="F2">8</xref>); hind femur widened, sparsely punctate and with whitish setae ventrally and dark brown setae dorsally, area in between punctures smooth and shiny, ventrally with 2 large acute teeth (the anterior one smaller than posterior one) and several denticles in between (Fig. <xref ref-type="fig" rid="F2">7</xref>); hind tibia 1.1 × as long as hind femur, basal narrow part of hind tibia about 1.2 × as long as widened part, widened part ventrally distinctly obliquely carinate (Fig. <xref ref-type="fig" rid="F2">7</xref>); hind basitarsus subparallel-sided, length of hind basitarsus 5.3 × as long as wide medially and 3.6 × as long as second tarsal segment (Fig. <xref ref-type="fig" rid="F2">7</xref>).</p><p><italic>Metasoma</italic>. First tergite 6.0 × as long as its maximum width (Fig. <xref ref-type="fig" rid="F2">12</xref>), 1.4 × as long as second tergite, cylindrical, largely smooth except irregular rugae basally and some oblique aciculation after middle of tergite; remainder of tergites smooth and shiny; setose part of ovipositor sheath 1.1 × as long as body and 2.3 × as long as fore wing.</p><p><italic>Colour</italic>. Black or blackish brown; tegula and palpi dark brown; scapus, pedicellus, malar space, mandible and patch near basal quarter of hind tibia partly brown; base of femora and of fore and middle tibiae and tarsi pale yellowish brown; remainder of fore and middle tibiae brown; veins and pterostigma largely dark brown, but base of pterostigma ivory; wing membrane slightly brownish but fore wing darkened near vein r and below parastigma; ovipositor sheath blackish apically (Fig. <xref ref-type="fig" rid="F1">1</xref>).</p><p><italic>Male</italic>. Similar to female, but in most cases much smaller (Figs <xref ref-type="fig" rid="F1">2</xref>, <xref ref-type="fig" rid="F1">3</xref>).</p><p><italic>Variation</italic>. Length of body of ♀ 15–19 mm, of ♂ 8–16 mm; length of fore wing of ♀ 8–11 mm, of ♂ 5–9 mm; antenna of ♀ with 38(1), 39(1), 42(1) or 47(1) segments, of ♂ with 28(2), 29(1), 31(1), 32(2) and 36(2) segments; first metasomal tergite entirely transversely striate or rugose to largely smooth and only basally rugose; hind basitarsus dark brown as hind tibia or brown and paler than hind tibia; length of ovipositor sheath 2.3–2.5 × fore wing.</p></tp:treatment-sec><tp:treatment-sec sec-type="Distribution"><title>Distribution.</title><p>Oriental: China (Jiangxi).</p></tp:treatment-sec><tp:treatment-sec sec-type="Biology"><title>Biology.</title><p>Reared from stems of <italic><tp:taxon-name><tp:taxon-name-part taxon-name-part-type="genus">Castanopsis</tp:taxon-name-part> <tp:taxon-name-part taxon-name-part-type="species">kawakamii</tp:taxon-name-part></tp:taxon-name></italic> Hay. and <italic><tp:taxon-name><tp:taxon-name-part taxon-name-part-type="genus">Castanopsis</tp:taxon-name-part> <tp:taxon-name-part taxon-name-part-type="species">faberi</tp:taxon-name-part></tp:taxon-name></italic> Hance infested by <tp:taxon-name><tp:taxon-name-part taxon-name-part-type="family">Cerambycidae</tp:taxon-name-part></tp:taxon-name> and <tp:taxon-name><tp:taxon-name-part taxon-name-part-type="family">Siricidae</tp:taxon-name-part></tp:taxon-name>.</p></tp:treatment-sec><tp:treatment-sec sec-type="Etymology"><title>Etymology.</title><p>Named after the area of origin, “notios” being Greek for “southern”.</p></tp:treatment-sec><tp:treatment-sec><!--Section generated to contain objects referenced in tp:taxon-treatment.--><fig id="F1" position="float" orientation="portrait"><label>Figures 1–3.</label><caption><p><italic><tp:taxon-name><tp:taxon-name-part taxon-name-part-type="genus">Pseudomegischus</tp:taxon-name-part> <tp:taxon-name-part taxon-name-part-type="species">notiochinensis</tp:taxon-name-part></tp:taxon-name></italic> Tan &amp; van Achterberg, sp. n. <bold>1</bold> holotype, female, habitus lateral <bold>2</bold> paratype, male, habitus lateral <bold>3</bold> first metasomal tergite (T1) of male dorsal.</p></caption><graphic xmlns:xlink="http://www.w3.org/1999/xlink" xlink:href="zookeys-537-103-g001.jpg" position="float" orientation="portrait" xlink:type="simple" id="oo_65464.jpg"/></fig><fig id="F2" position="float" orientation="portrait"><label>Figures 4–13.</label><caption><p><italic><tp:taxon-name><tp:taxon-name-part taxon-name-part-type="genus">Pseudomegischus</tp:taxon-name-part> <tp:taxon-name-part taxon-name-part-type="species">notiochinensis</tp:taxon-name-part></tp:taxon-name></italic> Tan &amp; van Achterberg, sp. n., female, holotype. <bold>4</bold> wings <bold>5</bold> mesosoma lateral <bold>6</bold> mesosoma dorsal <bold>7</bold> hind leg lateral <bold>8</bold> hind coxa dorsal <bold>9</bold> hind tibia inner side <bold>10</bold> head dorsal <bold>11</bold> head anterior <bold>12</bold> first metasomal tergite dorsal <bold>13</bold> apical metasomal segments, showing pygidial process.</p></caption><graphic xmlns:xlink="http://www.w3.org/1999/xlink" xlink:href="zookeys-537-103-g002.jpg" position="float" orientation="portrait" xlink:type="simple" id="oo_65465.jpg"/></fig></tp:treatment-sec><ref-list><ref id="B1"><mixed-citation xmlns:xlink="http://www.w3.org/1999/xlink" xlink:type="simple"><person-group><name name-style="western"><surname>Achterberg</surname><given-names>C van</given-names></name></person-group> (<year>2002</year>) <article-title>A revision of the Old World species of <italic><tp:taxon-name><tp:taxon-name-part taxon-name-part-type="genus">Megischus</tp:taxon-name-part></tp:taxon-name></italic> Brullé, <italic><tp:taxon-name><tp:taxon-name-part taxon-name-part-type="genus">Stephanus</tp:taxon-name-part></tp:taxon-name></italic> Jurine and <italic><tp:taxon-name><tp:taxon-name-part taxon-name-part-type="genus">Pseudomegischus</tp:taxon-name-part></tp:taxon-name></italic> gen. nov., with a key to the genera of the family <tp:taxon-name><tp:taxon-name-part taxon-name-part-type="family">Stephanidae</tp:taxon-name-part></tp:taxon-name> (<tp:taxon-name><tp:taxon-name-part taxon-name-part-type="order">Hymenoptera</tp:taxon-name-part></tp:taxon-name>: <tp:taxon-name><tp:taxon-name-part taxon-name-part-type="superfamily">Stephanoidea</tp:taxon-name-part></tp:taxon-name>).</article-title> <source>Zoologische Verhandelingen Leiden</source> <volume>339</volume>: <fpage>1</fpage>–<lpage>206</lpage>. </mixed-citation></ref></ref-list></tp:taxon-treatment>
